# Supplementary material for: Improvement of CO2 and Acetate Coupling into Lactic Acid by Genetic Manipulation of the Hyperthermophilic Bacterium Thermotoga neapolitana
Source: Microorganisms. 2021 Aug 9;9(8):1688. doi: 10.3390/microorganisms9081688 (PMC8399208; doi:10.3390/microorganisms9081688)
Supplement: Supplementary file 1 [file microorganisms-09-01688-s001.zip]

Archive with 1 entries (1 files):
- microorganisms-1289645-supplementary.pdf
